# Supplementary material for: Influence of Heat Accumulation on Morphology Debris Deposition and Wetting of LIPSS on Steel upon High Repetition Rate Femtosecond Pulses Irradiation
Source: Materials (Basel). 2022 Oct 25;15(21):7468. doi: 10.3390/ma15217468 (PMC9656394; doi:10.3390/ma15217468)
Supplement: Supplementary file 1 [file materials-15-07468-s001.zip]

Archive with 1 entries (1 files):
- materials-1939121-supplementary.pdf
